# Supplementary material for: Mapping and QTL Analysis of Gynoecy and Earliness in Bitter Gourd (Momordica charantia L.) Using Genotyping-by-Sequencing (GBS) Technology
Source: Front Plant Sci. 2018 Oct 31;9:1555. doi: 10.3389/fpls.2018.01555 (PMC6220052; doi:10.3389/fpls.2018.01555)
Supplement: Supplementary file 1 [file Table_1.xlsx]

## Sheet: Sheet1
Sex Ratio in F2 Population
LINE	male	female		sex ratio
1	11	9		1.22222
2	9	11		0.818182
3	16	4		4
4	12	8		1.5
5	13	7		1.85714
6	8	12		0.666667
7	0	20		0
8	14	6		2.33333
9	0	12		0
10	16	4		4
11	16	4		4
12	16	4		4
13	18	2		9
14	19	1		19
15	19	1		19
16	19	1		19
17	0	20		0
18	15	5		3
19	0	20		0
20	19	1		19
21	8	12		0.666667
22	14	6		2.33333
23	0	20		0
24	18	2		9
25	17	3		5.66667
26	17	3		5.66667
27	15	5		3
28	18	2		9
29	18	2		9
30	15	5		3
31	16	4		4
32	18	2		9
33	0	20		0
34	17	3		5.66667
35	20	0		#DIV/0!
36	0	20		0
37	9	11		0.818182
38	0	20		0
39	16	4		4
40	17	3		5.66667
41	16	4		4
42	18	2		9
43	17	3		5.66667
44	0	20		0
45	0	20		0
46	16	4		4
47	17	3		5.66667
48	18	2		9
49	0	20		0
50	17	3		5.66667
51	18	2		9
52	19	1		19
53	17	3		5.66667
54	19	1		19
55	19	1		19
56	17	3		5.66667
57	19	1		19
58	0	20		0
59	19	1		19
60	0	20		0
61	17	3		5.66667
62	17	3		5.66667
63	17	3		5.66667
64	17	3		5.66667
65	17	3		5.66667
66	17	3		5.66667
67	17	3		5.66667
68	16	4		4
69	13	7		1.85714
70	15	5		3
71	14	6		2.33333
72	0	20		0
73	0	20		0
74	0	20		0
75	17	3		5.66667
76	17	3		5.66667
77	0	20		0
78	12	8		1.5
79	14	6		2.33333
80	13	7		1.85714
81	10	10		1
82	0	20		0
83	14	6		2.33333
84	14	6		2.33333
85	15	5		3
86	14	6		2.33333
87	17	3		5.66667
88	13	7		1.85714
89	16	4		4
90	15	5		3
GY-1	avg of 20 plants			0
PDM	avg of 20 plants			17.65
F1	avg of 20 plants			2.85
